# Supplementary material for: Accumulation of Major, Minor and Trace Elements in Pine Needles (Pinus nigra) in Vienna (Austria)
Source: Molecules. 2021 Jun 1;26(11):3318. doi: 10.3390/molecules26113318 (PMC8198983; doi:10.3390/molecules26113318)
Supplement: Supplementary file 1 [file molecules-26-03318-s001.zip]

Archive with 1 entries (1 files):
- molecules-1203350-SI.pdf
